# Supplementary material for: Heave compensation prediction based on echo state network with correntropy induced loss function
Source: PLoS One. 2019 Jun 13;14(6):e0217361. doi: 10.1371/journal.pone.0217361 (PMC6563959; doi:10.1371/journal.pone.0217361)
Supplement: S1 Fig — (CSV) [file pone.0217361.s001.csv]

Original
0.497382199
0.617801047
0.80104712
0.905759162
0.926701571
0.769633508
0.64921466
0.54973822
0.471204188
0.32460733
0.219895288
0.167539267
0.219895288
0.298429319
0.356020942
0.397905759
0.45026178
0.497382199
0.57591623
0.623036649
0.67539267
0.722513089
0.696335079
0.617801047
0.45026178
0.32460733
0.246073298
0.214659686
0.32460733
0.445026178
0.497382199
0.497382199
0.544502618
0.64921466
0.743455497
0.80104712
0.743455497
0.596858639
0.445026178
0.32460733
0.214659686
0.188481675
0.246073298
0.32460733
0.445026178
0.544502618
0.497382199
0.476439791
0.518324607
0.617801047
0.696335079
0.591623037
0.476439791
0.35078534
0.219895288
0.167539267
0.371727749
0.471204188
0.570680628
0.596858639
0.565445026
0.64921466
0.617801047
0.507853403
0.397905759
0.298429319
0.193717277
0.246073298
0.397905759
0.565445026
0.67539267
0.617801047
0.544502618
0.502617801
0.534031414
0.570680628
0.544502618
0.492146597
0.397905759
0.277486911
0.193717277
0.172774869
0.246073298
0.371727749
0
0.617801047
0.64921466
0.596858639
0.54973822
0.497382199
0.476439791
0.497382199
0.544502618
0.42408377
0.293193717
0.193717277
0.167539267
0.240837696
0.371727749
0.54973822
0.722513089
0.795811518
0.722513089
0.570680628
0.476439791
0.418848168
0.523560209
0.42408377
0.319371728
0.267015707
0.32460733
0.418848168
0.518324607
0.591623037
0.617801047
0.596858639
0.565445026
0.544502618
0.591623037
0.570680628
0.403141361
0.345549738
0.298429319
0.272251309
0.298429319
0.371727749
0.486910995
0.565445026
0.591623037
0.623036649
0.570680628
0.45026178
0.371727749
0.298429319
0.272251309
0.371727749
0.544502618
0.445026178
0.502617801
0.523560209
0.565445026
0.617801047
0.596858639
0.42408377
0.35078534
0.397905759
0.397905759
0.361256545
0.397905759
0.544502618
0.596858639
0.670157068
0.596858639
0.45026178
0.371727749
0.429319372
0.492146597
0.429319372
0.345549738
0.497382199
0.701570681
0.570680628
0.502617801
0.544502618
0.476439791
0.418848168
0.32460733
0.246073298
0.219895288
0.298429319
0.397905759
0.544502618
0.643979058
0.701570681
0.64921466
0.591623037
0.544502618
0.465968586
0.418848168
0.371727749
0.32460733
0.246073298
0.32460733
0.45026178
0.591623037
0.67539267
0.596858639
0.54973822
0.497382199
0.45026178
0.371727749
0.32460733
0.240837696
0.35078534
0.476439791
0.623036649
0.769633508
0.848167539
0.795811518
0.670157068
0.45026178
0.371727749
0.319371728
0.219895288
0.32460733
0.42408377
0.617801047
0.722513089
0.769633508
0.670157068
0.565445026
0.45026178
0.397905759
0.32460733
0.193717277
0.298429319
0.146596859
0.172774869
0.272251309
0.371727749
0.565445026
0.67539267
0.748691099
0.780104712
0.696335079
0.591623037
0.35078534
0.219895288
0.12565445
0.068062827
0.09947644
0.172774869
0.272251309
0.371727749
0.502617801
0.696335079
0.87434555
0.97382199
0.87434555
0.696335079
0.497382199
0.371727749
0.246073298
0.219895288
0.120418848
0.094240838
0.141361257
0.246073298
0.497382199
0.64921466
0.769633508
0.827225131
0.696335079
0.617801047
0.45026178
0.345549738
0.246073298
0.146596859
0.09947644
0.172774869
0.272251309
0.397905759
0.623036649
0.848167539
1
0.848167539
0.64921466
0.397905759
0.35078534
0.246073298
0.188481675
0.272251309
0.371727749
0.596858639
0.769633508
0.842931937
0.643979058
0.544502618
0.445026178
0.345549738
0.272251309
0.193717277
0.272251309
0.35078534
0.497382199
0.670157068
0.816753927
0.643979058
0.445026178
0.319371728
0.172774869
0.251308901
0.528795812
0.67539267
0.848167539
0.947643979
0.858638743
0.67539267
0.35078534
0.272251309
0.293193717
0.460732984
0.570680628
0.77486911
0.827225131
0.670157068
0.445026178
0.392670157
0.429319372
0.35078534
0.298429319
0.219895288
0.319371728
0.64921466
0.848167539
0.921465969
0.87434555
0.722513089
0.544502618
0.397905759
0.32460733
0.356020942
0.272251309
0.240837696
0.293193717
0.397905759
0.497382199
0.670157068
0.821989529
0.87434555
0.795811518
0.643979058
0.371727749
0.272251309
0.32460733
0.397905759
0.42408377
0.392670157
0.544502618
0.67539267
0.544502618
0.476439791
0.35078534
0.471204188
0.54973822
0.418848168
0.392670157
0.45026178
0.523560209
0.596858639
0.67539267
0.596858639
0.471204188
0.397905759
0.345549738
0.371727749
0.460732984
0.565445026
0.340314136
0.42408377
0.502617801
