# Supplementary material for: Heave compensation prediction based on echo state network with correntropy induced loss function
Source: PLoS One. 2019 Jun 13;14(6):e0217361. doi: 10.1371/journal.pone.0217361 (PMC6563959; doi:10.1371/journal.pone.0217361)
Supplement: S2 Fig — (CSV) [file pone.0217361.s002.csv]

filtered data
0.540366758
0.581092255
0.616615949
0.640197757
0.645930044
0.630262432
0.593274181
0.539234195
0.476153601
0.4143287
0.364194055
0.334041942
0.328227869
0.346345757
0.383565365
0.431978416
0.482516834
0.526879681
0.558969308
0.575556725
0.576181639
0.562535174
0.537686878
0.505471006
0.470174162
0.436450954
0.409235646
0.393389473
0.392943513
0.410019323
0.443740203
0.489580445
0.539564494
0.583511758
0.611185961
0.614863593
0.591611068
0.544549148
0.482611679
0.418717457
0.366746385
0.338094059
0.338745374
0.367696242
0.417189228
0.474720283
0.526272855
0.559892974
0.568635488
0.552107458
0.516245295
0.47146051
0.42972722
0.401440056
0.392881725
0.404918783
0.433171513
0.469495884
0.504288465
0.528960289
0.537949963
0.529830503
0.50733899
0.476438558
0.444735613
0.419678691
0.406953101
0.409382786
0.426500285
0.454791574
0.488498077
0.52077958
0.545010116
0.555985251
0.550852235
0.529624967
0.495208374
0.452927902
0.409634715
0.37252741
0.347884906
0.339930237
0.350032323
0.376400797
0.414344826
0.457065787
0.496854787
0.526488482
0.540574692
0.536600485
0.515479662
0.481477445
0.441496119
0.403821332
0.376536655
0.365894516
0.374965952
0.402865592
0.444757077
0.49269657
0.537192933
0.569190151
0.582054437
0.573112768
0.544361612
0.502137656
0.455781119
0.415569711
0.390392504
0.385713786
0.402320294
0.436160837
0.479320477
0.52189138
0.554282874
0.569411498
0.564252585
0.540404216
0.503564305
0.462085091
0.424979985
0.39986672
0.391319344
0.39998185
0.422605234
0.45295665
0.483362118
0.50651926
0.51717328
0.513289906
0.496471315
0.471523015
0.445262348
0.424829862
0.415889168
0.42114844
0.439587336
0.466624969
0.495240513
0.51780596
0.528175677
0.523466236
0.50499944
0.478079844
0.450595177
0.430780344
0.424766898
0.434653375
0.457724133
0.487128254
0.513888649
0.529677376
0.529509256
0.513477735
0.486913997
0.458828716
0.439052796
0.434949023
0.448761969
0.476526688
0.508994842
0.534394928
0.54222436
0.526882915
0.48994091
0.440216483
0.391508262
0.358584777
0.352625581
0.377540061
0.42836876
0.492354742
0.552446469
0.592219787
0.600735303
0.575836349
0.524853433
0.462473168
0.40640482
0.372158962
0.368524791
0.395110476
0.442667009
0.49605631
0.53892008
0.558606778
0.549868565
0.516250788
0.468823616
0.422714755
0.392542987
0.38813641
0.411777022
0.457709352
0.513956415
0.565819616
0.599995188
0.608132016
0.588888628
0.548024669
0.496626359
0.448050462
0.414453408
0.403800274
0.41804818
0.452853174
0.498765317
0.543549397
0.575060723
0.58403795
0.566235094
0.523471042
0.463390372
0.397970822
0.341050048
0.305346314
0.299579295
0.326322655
0.38111387
0.453107972
0.527225208
0.587379286
0.620076694
0.617538836
0.579573602
0.513709439
0.433536243
0.355656879
0.29600878
0.266461434
0.272490102
0.312404466
0.378176833
0.457504593
0.536478519
0.602179263
0.644678694
0.658200115
0.641474933
0.59751628
0.533058226
0.457801218
0.383441975
0.322356977
0.285837043
0.281954863
0.313424807
0.376059531
0.458501686
0.543719259
0.612303761
0.647016417
0.637486379
0.583691326
0.496994922
0.398097059
0.312134813
0.262092591
0.262331065
0.314177862
0.40504324
0.511535804
0.605842398
0.663584304
0.670822703
0.628063845
0.549984529
0.460906129
0.387379599
0.350170556
0.358140066
0.405921868
0.476083053
0.545014626
0.59060366
0.599185542
0.569547113
0.512757103
0.448000073
0.395912047
0.371715496
0.380462875
0.415926347
0.46338948
0.505250649
0.52740265
0.524130531
0.499838563
0.467069049
0.441600162
0.436438802
0.456897041
0.498529925
0.548669168
0.590986244
0.61142454
0.603344319
0.57000353
0.523453253
0.480218426
0.455301313
0.456668419
0.482234241
0.520483396
0.554580175
0.568557078
0.553398452
0.510822699
0.453331233
0.400375934
0.371857007
0.381126738
0.429902506
0.506897356
0.590753866
0.65642868
0.683006987
0.660423739
0.59290086
0.497965398
0.401339139
0.329312307
0.300999997
0.322881243
0.387252462
0.474957023
0.561405875
0.623917446
0.648082608
0.63127826
0.582442584
0.518439763
0.458379388
0.417793347
0.404469517
0.417074062
0.446718544
0.480683644
0.506901998
0.517698966
0.511681786
0.493381113
0.471019051
0.453344339
0.446671091
0.453056368
0.470065009
0.491994295
0.511971678
0.524138049
0.525221704
0.515121604
0.496510395
0.473785993
0.451840884
0.435057984
0.426738961
0.428932828
0.44246757
0.466959933
0.500685363
