# Supplementary material for: Heave compensation prediction based on echo state network with correntropy induced loss function
Source: PLoS One. 2019 Jun 13;14(6):e0217361. doi: 10.1371/journal.pone.0217361 (PMC6563959; doi:10.1371/journal.pone.0217361)
Supplement: S3 Fig — (CSV) [file pone.0217361.s003.csv]

Original	AR	ESN	corr_ESN	BP	ELM
0.399204946	0.406004697	0.399204574	0.399204946	0.399204946	0.405400276
0.445623127	0.456483248	0.445622572	0.445623127	0.445623127	0.455494642
0.481324843	0.48648415	0.481324106	0.481324843	0.481324843	0.483193398
0.503557805	0.496092184	0.503557234	0.503557805	0.503557805	0.506351471
0.524495487	0.506264145	0.524494699	0.524495487	0.524495487	0.516437769
0.556610506	0.537751908	0.556609982	0.556610506	0.556610506	0.53768754
0.597411439	0.589452897	0.597411412	0.597411439	0.597411439	0.591163874
0.626389787	0.63398868	0.626389389	0.626389787	0.626389787	0.62745285
0.617792242	0.635330836	0.617791795	0.617792242	0.617792242	0.613443613
0.560395981	0.576086908	0.560395303	0.560395981	0.560395981	0.566845655
0.469380544	0.473873443	0.469380059	0.469380544	0.469380544	0.46964407
0.380545212	0.37358908	0.380544979	0.380545212	0.380545212	0.381223679
0.329881214	0.320049979	0.329881387	0.329881214	0.329881214	0.326463461
0.332374172	0.330121377	0.332374845	0.332374172	0.332374172	0.333546162
0.374696239	0.384060823	0.374696325	0.374696239	0.374696239	0.376294851
0.426494574	0.441778284	0.426493538	0.426494574	0.426494574	0.441670418
0.461680223	0.471613234	0.461680125	0.461680223	0.461680223	0.46322298
0.474312009	0.470538763	0.474312238	0.474312009	0.474312009	0.47436142
0.478248818	0.4617294	0.478248876	0.478248818	0.478248818	0.476624012
0.492063372	0.47261505	0.49206316	0.492063372	0.492063372	0.477678299
0.521466395	0.510857813	0.521465554	0.521466395	0.521466395	0.507385492
0.552794273	0.556575251	0.55279453	0.552794273	0.552794273	0.554628134
0.562336868	0.576368693	0.562335133	0.562336868	0.562336868	0.576842785
0.534293665	0.548270905	0.534292105	0.534293665	0.534293665	0.547847986
0.473928521	0.47895939	0.473926559	0.473928521	0.473928521	0.481334686
0.406371805	0.400881393	0.406371621	0.406371805	0.406371805	0.403577805
0.362151372	0.351979166	0.362150504	0.362151372	0.362151372	0.364135742
0.359775975	0.352926335	0.359773313	0.359775975	0.359775975	0.353985786
0.396925134	0.397374908	0.396925471	0.396925134	0.396925134	0.399045944
0.454762553	0.460077972	0.454761361	0.454762553	0.454762553	0.458548784
0.510461878	0.514672862	0.510459781	0.510461878	0.510461878	0.509251356
0.548358767	0.547341703	0.54835665	0.548358767	0.548358767	0.544847965
0.563119948	0.557962925	0.563120167	0.563119948	0.563119948	0.559443951
0.555712451	0.551446149	0.555713591	0.555712451	0.555712451	0.552099466
0.528399385	0.529384951	0.528397855	0.528399385	0.528399385	0.527612209
0.484268029	0.490237108	0.484267057	0.484268029	0.484268029	0.490427732
0.431117749	0.437222743	0.431114752	0.431117749	0.431117749	0.437143564
0.384259285	0.385109764	0.38425744	0.384259285	0.384259285	0.388076782
0.362790475	0.357114377	0.362790369	0.362790475	0.362790475	0.359776974
0.379483834	0.371476988	0.379485509	0.379483834	0.379483834	0.376797438
0.430907584	0.426995612	0.430910498	0.430907584	0.430907584	0.427152157
0.496053369	0.499553433	0.496053049	0.496053369	0.496053369	0.498284101
0.546509559	0.554515178	0.54651106	0.546509559	0.546509559	0.547549725
0.562664629	0.56786692	0.562664204	0.562664629	0.562664629	0.566467524
0.54514312	0.541450844	0.54514339	0.54514312	0.54514312	0.543963432
0.513150559	0.500875923	0.513148507	0.513150559	0.513150559	0.503462315
0.490337258	0.476828611	0.490338948	0.490337258	0.490337258	0.47695303
0.487829818	0.482752487	0.48783098	0.487829818	0.487829818	0.482597828
0.496474775	0.504988399	0.496479874	0.496474775	0.496474775	0.497796535
0.494051239	0.512837822	0.494051573	0.494051239	0.494051239	0.507261038
0.462571631	0.481707974	0.462571333	0.462571631	0.462571631	0.482552767
0.403428567	0.412891085	0.40343052	0.403428567	0.403428567	0.405766249
0.339423665	0.33565893	0.339423715	0.339423665	0.339423665	0.339205027
0.301800392	0.289749095	0.301805122	0.301800392	0.301800392	0.301816225
0.31086678	0.300103354	0.310862996	0.31086678	0.31086678	0.299158335
0.363247753	0.361086018	0.363250819	0.363247753	0.363247753	0.36366415
0.434189523	0.440682316	0.434187371	0.434189523	0.434189523	0.436720133
0.493015217	0.501306952	0.493012052	0.493015217	0.493015217	0.500709534
0.521081479	0.522697728	0.5210836	0.521081479	0.521081479	0.517795086
0.520392359	0.511586963	0.520391327	0.520392359	0.520392359	0.523546696
0.507938664	0.492592713	0.507939057	0.507938664	0.507938664	0.497561455
0.500778799	0.487889932	0.5007774	0.500778799	0.500778799	0.485447407
0.502908281	0.50052164	0.502907419	0.502908281	0.502908281	0.496219873
0.503120955	0.512937857	0.503122315	0.503120955	0.503120955	0.507847548
0.484963922	0.501246937	0.484963925	0.484963922	0.484963922	0.49808526
0.441348779	0.454697197	0.441350916	0.441348779	0.441348779	0.453521967
0.383247979	0.386544904	0.383244504	0.383247979	0.383247979	0.3809762
0.336083866	0.328633925	0.336082041	0.336083866	0.336083866	0.339134216
0.325805546	0.313121124	0.325809569	0.325805546	0.325805546	0.313405752
0.363486425	0.353197189	0.363484204	0.363486425	0.363486425	0.360739231
0.438128978	0.434973481	0.438127666	0.438128978	0.438128978	0.427602768
0.521966102	0.525179219	0.521969557	0.521966102	0.521966102	0.528945923
0.584707382	0.58927733	0.584707227	0.584707382	0.584707382	0.584094286
0.608024778	0.608640043	0.608022539	0.608024778	0.608024778	0.606844664
0.592154083	0.586994922	0.592154852	0.592154083	0.592154083	0.587585688
0.551973186	0.543833396	0.551974453	0.551973186	0.551973186	0.543852329
0.506435715	0.500614637	0.506434473	0.506435715	0.506435715	0.503112555
0.468609709	0.469191595	0.468608787	0.468609709	0.468609709	0.473455906
0.442009995	0.449108841	0.44200929	0.442009995	0.442009995	0.445595264
0.423967777	0.433715641	0.42396886	0.423967777	0.423967777	0.426906109
0.412041961	0.419176426	0.412034748	0.412041961	0.412041961	0.417456627
0.408057628	0.409251231	0.408065847	0.408057628	0.408057628	0.408961296
0.416873658	0.412564951	0.416871585	0.416873658	0.416873658	0.412868261
0.441323159	0.434943822	0.441321616	0.441323159	0.441323159	0.437411547
0.477713372	0.473030451	0.477717226	0.477713372	0.477713372	0.476601362
0.515766836	0.514311312	0.515763445	0.515766836	0.515766836	0.51725316
0.543442638	0.543833847	0.543443201	0.543442638	0.543442638	0.546252012
0.553323193	0.552866114	0.553318728	0.553323193	0.553323193	0.554300308
0.546002442	0.543257509	0.546002997	0.546002442	0.546002442	0.542744637
0.528115808	0.524419866	0.528100623	0.528115808	0.528115808	0.522296667
0.506685524	0.505372371	0.506692317	0.506685524	0.506685524	0.504299879
0.484278692	0.488078536	0.484274116	0.484278692	0.484278692	0.486604929
0.458873851	0.467414104	0.458880541	0.458873851	0.458873851	0.462939739
0.428615333	0.438010455	0.428610764	0.428615333	0.428615333	0.433632374
0.397527469	0.402608285	0.397529938	0.397527469	0.397527469	0.399914742
0.376964804	0.374742813	0.3769635	0.376964804	0.376964804	0.372392416
0.380358635	0.372277582	0.380353797	0.380358635	0.380358635	0.371655464
0.413913338	0.405147148	0.413919646	0.413913338	0.413913338	0.406936407
0.469612936	0.46571301	0.469604011	0.469612936	0.469612936	0.465742826
0.526245374	0.52938785	0.526255253	0.526245374	0.526245374	0.526610374
0.55917757	0.566666809	0.559172357	0.55917757	0.55917757	0.563230753
0.553566872	0.559734218	0.553569104	0.553566872	0.553566872	0.560760975
0.512853091	0.513075796	0.512847608	0.512853091	0.512853091	0.516721725
0.456975927	0.450969164	0.456983358	0.456975927	0.456975927	0.451688766
0.411258068	0.403253052	0.411254566	0.411258068	0.411258068	0.405830622
0.392903613	0.388546077	0.392904236	0.392903613	0.392903613	0.385099888
0.403424556	0.405623649	0.4034257	0.403424556	0.403424556	0.405370712
0.431079865	0.437842251	0.431073623	0.431079865	0.431079865	0.439584732
0.460591431	0.466456872	0.460598842	0.460591431	0.460591431	0.468960762
0.482806701	0.482865584	0.482802754	0.482806701	0.482806701	0.490423203
0.497771397	0.491324719	0.497763757	0.497771397	0.497771397	0.502067327
0.510080022	0.501234305	0.510083414	0.510080022	0.510080022	0.506824255
0.521272223	0.516000909	0.521266729	0.521272223	0.521272223	0.515791178
0.526047443	0.527854777	0.526053195	0.526047443	0.526047443	0.525722742
0.515764817	0.523127905	0.515757201	0.515764817	0.515764817	0.520947933
0.486672934	0.494134711	0.486673315	0.486672934	0.486672934	0.492604256
0.446209472	0.448312368	0.446216966	0.446209472	0.446209472	0.446270704
0.411711589	0.406887818	0.411705543	0.411711589	0.411711589	0.405226946
0.401328495	0.39292768	0.401326407	0.401328495	0.401328495	0.391701698
0.422813727	0.416582224	0.422804397	0.422813727	0.422813727	0.417274475
0.467817844	0.467742377	0.467826974	0.467817844	0.467817844	0.467301607
0.5158112	0.521377083	0.51580901	0.5158112	0.5158112	0.521409273
0.545321573	0.552107705	0.545317636	0.545321573	0.545321573	0.552491188
0.545363859	0.548396464	0.545360456	0.545363859	0.545363859	0.551396132
0.520092696	0.5173956	0.520097781	0.520092696	0.520092696	0.520256519
0.484514563	0.478273123	0.484509183	0.484514563	0.484514563	0.478607893
0.45497264	0.449610047	0.454969848	0.45497264	0.45497264	0.447428226
0.440943384	0.439716891	0.440938348	0.440943384	0.440943384	0.43351531
0.442789408	0.445515327	0.442789468	0.442789408	0.442789408	0.43913269
0.455324851	0.45885059	0.455324533	0.455324851	0.455324851	0.456901073
0.473105483	0.474001606	0.473101458	0.473105483	0.473105483	0.476133823
0.493019787	0.490328923	0.493024242	0.493019787	0.493019787	0.494289637
0.51284808	0.508801598	0.512848823	0.51284808	0.51284808	0.511609316
0.52821718	0.526469733	0.528206312	0.52821718	0.52821718	0.527024508
0.531759787	0.534580706	0.531766174	0.531759787	0.531759787	0.533854246
0.516309454	0.522875822	0.516304549	0.516309454	0.516309454	0.521579027
0.480345268	0.487342805	0.480353563	0.480345268	0.480345268	0.486368418
0.43159722	0.435555449	0.431599753	0.43159722	0.43159722	0.433908463
0.385579538	0.385133508	0.385577737	0.385579538	0.385579538	0.386965513
0.359202078	0.355669225	0.359203937	0.359202078	0.359202078	0.358525991
0.362991731	0.359026447	0.362981262	0.362991731	0.362991731	0.363039494
0.396397164	0.393916797	0.396402081	0.396397164	0.396397164	0.396527529
0.448598062	0.447586048	0.448607982	0.448598062	0.448598062	0.44701004
0.503804189	0.50276957	0.503791766	0.503804189	0.503804189	0.498734474
0.547642671	0.545186118	0.547651108	0.547642671	0.547642671	0.542475224
0.571326324	0.567481899	0.571331229	0.571326324	0.571326324	0.567040205
0.572396254	0.568723097	0.572386744	0.572396254	0.572396254	0.568442822
0.55314667	0.551595532	0.553146036	0.55314667	0.55314667	0.548134804
0.518744017	0.520246291	0.518742977	0.518744017	0.518744017	0.518576622
0.476247526	0.480084628	0.476248028	0.476247526	0.476247526	0.481332779
0.434253132	0.438573181	0.434245157	0.434253132	0.434253132	0.436647415
0.40206937	0.405047855	0.402065089	0.40206937	0.40206937	0.40216732
0.387765774	0.388537179	0.387774584	0.387765774	0.387765774	0.388330221
0.395578876	0.394398498	0.395577085	0.395578876	0.395578876	0.396645308
0.423974239	0.421730949	0.423975155	0.423974239	0.423974239	0.42358613
0.465503436	0.463122315	0.46549929	0.465503436	0.465503436	0.464713097
0.508673329	0.506839557	0.508660241	0.508673329	0.508673329	0.508697748
0.541113333	0.540315171	0.541131394	0.541113333	0.541113333	0.54276228
0.552975801	0.553551638	0.552960238	0.552975801	0.552975801	0.555540562
0.539724205	0.541680846	0.539731968	0.539724205	0.539724205	0.542486668
0.503803263	0.506524723	0.503810215	0.503803263	0.503803263	0.506834984
0.45479225	0.457002961	0.454790504	0.45479225	0.45479225	0.457161188
0.407626307	0.407845359	0.40763254	0.407626307	0.407626307	0.408326864
0.378749089	0.376066049	0.378748706	0.378749089	0.378749089	0.377109289
0.380856951	0.375536294	0.380854217	0.380856951	0.380856951	0.378478765
0.417885331	0.411363871	0.417885709	0.417885331	0.417885331	0.41426158
0.4823593	0.476606781	0.482342104	0.4823593	0.4823593	0.476285934
0.556647453	0.553284338	0.556646927	0.556647453	0.556647453	0.55264926
0.618144849	0.617821668	0.618161998	0.618144849	0.618144849	0.619395018
0.646722389	0.649013837	0.646715795	0.646722389	0.646722389	0.6436584
0.631787926	0.635497241	0.631786745	0.631787926	0.631787926	0.630957365
0.576425471	0.580033976	0.576431096	0.576425471	0.576425471	0.572371244
0.497107425	0.49921038	0.497102737	0.497107425	0.497107425	0.500575066
0.418885461	0.41862262	0.418882285	0.418885461	0.418885461	0.416936398
0.367333806	0.364805621	0.367341975	0.367333806	0.367333806	0.361414671
0.359644857	0.356099195	0.3596301	0.359644857	0.359644857	0.352305174
0.397959468	0.395413272	0.397972678	0.397959468	0.397959468	0.395879984
0.467828597	0.468034231	0.467810631	0.467828597	0.467828597	0.465325832
0.543197315	0.546419727	0.543213659	0.543197315	0.543197315	0.545667171
0.596580662	0.601071351	0.596570157	0.596580662	0.596580662	0.594355345
0.610258469	0.613098552	0.610256101	0.610258469	0.610258469	0.607916355
0.583109989	0.582192893	0.583113552	0.583109989	0.583109989	0.583323717
0.529417408	0.52533003	0.529411615	0.529417408	0.529417408	0.527442455
0.470184834	0.466475456	0.470188653	0.470184834	0.470184834	0.470150948
0.421946141	0.4231662	0.421941427	0.421946141	0.421946141	0.419494152
0.389736315	0.398245535	0.389738686	0.389736315	0.389736315	0.39187336
0.368368492	0.382049413	0.368368738	0.368368492	0.368368492	0.383136511
0.350683294	0.363418029	0.350685726	0.350683294	0.350683294	0.362335682
0.336574443	0.341581682	0.336569178	0.336574443	0.336574443	0.33765769
0.335837247	0.329890298	0.335839618	0.335837247	0.335837247	0.335813046
0.362084019	0.347771912	0.362080281	0.362084019	0.362084019	0.35959816
0.421447569	0.405781117	0.421456024	0.421447569	0.421447569	0.413251162
0.504016668	0.49415303	0.504006262	0.504016668	0.504016668	0.492449045
0.584715642	0.583645065	0.584723916	0.584715642	0.584715642	0.583091021
0.634221407	0.639371819	0.634215082	0.634221407	0.634221407	0.635578156
0.633637776	0.639325199	0.633640198	0.633637776	0.633637776	0.63944149
0.583866601	0.58576427	0.583863281	0.583866601	0.583866601	0.588021994
0.503990364	0.502322313	0.503994512	0.503990364	0.503990364	0.50131011
0.420211455	0.419317119	0.42020643	0.420211455	0.420211455	0.419128656
0.352906925	0.357519304	0.352914815	0.352906925	0.352906925	0.359857798
0.309962262	0.321010414	0.309950352	0.309962262	0.309962262	0.310395479
0.289480743	0.302620026	0.289493354	0.289480743	0.289480743	0.299969435
0.288059958	0.296135183	0.288050053	0.288059958	0.288059958	0.296542168
0.307161472	0.304894966	0.307171725	0.307161472	0.307161472	0.30471158
0.352236592	0.339776959	0.352224468	0.352236592	0.352236592	0.354173183
0.425406042	0.40820828	0.425415787	0.425406042	0.425406042	0.424885035
0.517874799	0.503073288	0.517862362	0.517874799	0.517874799	0.509725094
0.60880744	0.600769128	0.608815917	0.60880744	0.60880744	0.607913733
0.672723706	0.670954468	0.672714157	0.672723706	0.672723706	0.672365904
0.691159945	0.691865657	0.691168649	0.691159945	0.691159945	0.691235781
0.661125783	0.660960803	0.661117251	0.661125783	0.661125783	0.658934116
0.595110086	0.594084032	0.595115727	0.595110086	0.595110086	0.597088337
0.513291859	0.514594729	0.513286045	0.513291859	0.513291859	0.512238979
0.433744385	0.440725382	0.433747132	0.433744385	0.433744385	0.433978558
0.367068036	0.379833947	0.367065488	0.367068036	0.367068036	0.3697083
0.31782728	0.332211887	0.317826944	0.31782728	0.31782728	0.327325106
0.28971965	0.299536789	0.289720048	0.28971965	0.28971965	0.293836832
0.288792248	0.289765527	0.288788393	0.288792248	0.288792248	0.285456896
0.321130159	0.313622872	0.321133875	0.321130159	0.321130159	0.320427656
0.386453326	0.375040179	0.386450692	0.386453326	0.386453326	0.385850191
0.472949985	0.463235149	0.472952295	0.472949985	0.472949985	0.471584797
0.558356808	0.553435521	0.558355717	0.558356808	0.558356808	0.559105396
0.617964772	0.617065585	0.617964857	0.617964772	0.617964772	0.62061739
0.635160526	0.635251928	0.63516069	0.635160526	0.635160526	0.632715702
0.608120479	0.607004684	0.608119555	0.608120479	0.608120479	0.607101917
