# Supplementary material for: Heave compensation prediction based on echo state network with correntropy induced loss function
Source: PLoS One. 2019 Jun 13;14(6):e0217361. doi: 10.1371/journal.pone.0217361 (PMC6563959; doi:10.1371/journal.pone.0217361)
Supplement: S4 Fig — (CSV) [file pone.0217361.s004.csv]

Original	AR	ESN	corr_ESN	BP	ELM
0.548826345	0.592369663	0.554024884	0.547294445	0.548826345	0.545799494
0.475735327	0.49867734	0.498416117	0.471651487	0.475735327	0.480481625
0.405407202	0.438948477	0.437250633	0.399779097	0.405407202	0.40673399
0.348354837	0.371490511	0.356819803	0.345394472	0.348354837	0.358714104
0.310578521	0.343747619	0.326538235	0.311609978	0.310578521	0.318606138
0.29767423	0.313791558	0.333310444	0.300420013	0.29767423	0.301223755
0.316544104	0.315697563	0.338479314	0.319993391	0.316544104	0.322385788
0.371949637	0.371973706	0.403631099	0.374715038	0.371949637	0.384448528
0.459738403	0.471670025	0.47690893	0.460709709	0.459738403	0.450670004
0.562077097	0.562560056	0.584262339	0.561605722	0.562077097	0.565932274
0.649725476	0.658721641	0.680321291	0.648944447	0.649725476	0.681671381
0.692255112	0.728011771	0.720269029	0.69242694	0.692255112	0.683775663
0.671809066	0.726604724	0.690237878	0.673981754	0.671809066	0.68570447
0.593032701	0.638644467	0.63003463	0.59675963	0.593032701	0.589080572
0.483222675	0.494767965	0.49951996	0.484883572	0.483222675	0.414799929
0.381810351	0.379699705	0.398019257	0.376945123	0.381810351	0.427096367
0.324038172	0.363474271	0.349081132	0.312716628	0.324038172	0.356346846
0.326763753	0.34553893	0.341400677	0.314878551	0.326763753	0.343200445
0.383043556	0.422324756	0.415264772	0.376031994	0.383043556	0.365449429
0.467377255	0.498242803	0.470764946	0.466654549	0.467377255	0.462240696
0.548043385	0.556165509	0.57469311	0.551425269	0.548043385	0.557130575
0.599867608	0.638577218	0.624254105	0.604591449	0.599867608	0.601791382
0.611557777	0.636489001	0.651736531	0.616130737	0.611557777	0.606374741
0.585608068	0.603696824	0.623876331	0.592647854	0.585608068	0.58274889
0.533150055	0.564838578	0.568763343	0.542707236	0.533150055	0.531083107
0.468291442	0.471707755	0.509622868	0.475485453	0.468291442	0.47491312
0.405270409	0.454585647	0.410747169	0.406699547	0.405270409	0.40988183
0.358322465	0.371317751	0.3689413	0.354939698	0.358322465	0.36476016
0.341244844	0.365855285	0.346833754	0.334674097	0.341244844	0.342253685
0.363682103	0.376398311	0.370284039	0.35578904	0.363682103	0.363785267
0.424421192	0.465076801	0.447515056	0.417461369	0.424421192	0.416034222
0.506118013	0.535881545	0.533568815	0.5016647	0.506118013	0.502340317
0.577349107	0.622677234	0.585530556	0.576127239	0.577349107	0.580179214
0.604595797	0.666205631	0.634235335	0.60685413	0.604595797	0.611534595
0.570030658	0.583431141	0.588911827	0.575332654	0.570030658	0.58109951
0.485185602	0.531899643	0.529837806	0.490018364	0.485185602	0.479931593
0.390453869	0.39527826	0.407930598	0.388271269	0.390453869	0.349552631
0.337398131	0.353182568	0.331043364	0.326625807	0.337398131	0.347425461
0.36150172	0.345281901	0.356520956	0.345929567	0.36150172	0.349535942
0.460508324	0.457745585	0.448827758	0.44432224	0.460508324	0.381216049
0.5921571	0.616736462	0.595314821	0.57684916	0.5921571	0.783616304
0.694605755	0.724229706	0.704826373	0.680081077	0.694605755	0.954707861
0.71910467	0.765890146	0.702791583	0.702924751	0.71910467	0.810783625
0.656311267	0.670284029	0.673788461	0.638916366	0.656311267	0.472351313
0.54076116	0.531746331	0.558148652	0.528505492	0.54076116	0.222065926
0.430966679	0.438039968	0.452539566	0.425230441	0.430966679	0.46467185
0.377290287	0.359754063	0.414225859	0.374319944	0.377290287	0.469948053
0.396677691	0.441551711	0.412964196	0.390348993	0.396677691	0.482154369
0.468143631	0.513674694	0.471728791	0.452682117	0.468143631	0.394863129
0.549317323	0.599672391	0.530015243	0.524186211	0.549317323	0.597826242
0.601630931	0.615553703	0.587604293	0.573201169	0.601630931	0.613497734
0.608164265	0.654644515	0.591428383	0.588964021	0.608164265	0.60855794
0.575333462	0.569509542	0.583336082	0.568021728	0.575333462	0.572915792
0.52158324	0.539621115	0.537775548	0.519687478	0.52158324	0.517221451
0.464145749	0.512829213	0.469841879	0.461661563	0.464145749	0.467204571
0.413575114	0.4686014	0.417846097	0.404243833	0.413575114	0.416221857
0.377273938	0.395809068	0.375686734	0.361747962	0.377273938	0.381704092
0.365016337	0.367109562	0.372129419	0.34387465	0.365016337	0.367571831
0.388261297	0.396983136	0.393890509	0.366543464	0.388261297	0.382715702
0.451561512	0.472430666	0.447694617	0.435338278	0.451561512	0.43793416
0.542865581	0.537110966	0.542717002	0.530076216	0.542865581	0.537315607
0.632501047	0.643505049	0.619189926	0.617912863	0.632501047	0.672606468
0.685042729	0.736132038	0.675952324	0.668661772	0.685042729	0.680877209
0.678139173	0.687866678	0.68607996	0.661227948	0.678139173	0.696744442
0.615783725	0.666793946	0.608322476	0.599309904	0.615783725	0.608492851
0.526203087	0.556627635	0.550359146	0.51347197	0.526203087	0.484032869
0.445082234	0.466265089	0.477208314	0.438087817	0.445082234	0.450614452
0.395474274	0.420895211	0.415425837	0.392621656	0.395474274	0.38273859
0.378217295	0.406721917	0.397137828	0.376248769	0.378217295	0.382201672
0.378796297	0.441625167	0.384154939	0.375818497	0.378796297	0.398373604
0.384147329	0.422939684	0.40870524	0.377530101	0.384147329	0.395724058
0.395427788	0.413349196	0.413309019	0.388116145	0.395427788	0.388083696
0.426177717	0.428796857	0.445628942	0.423706122	0.426177717	0.406144619
0.487135889	0.496486409	0.500609643	0.489013476	0.487135889	0.467241764
0.570147479	0.57038214	0.582593324	0.571148513	0.570147479	0.561233997
0.64526486	0.6682852	0.657133457	0.64126161	0.64526486	0.686185598
0.675622454	0.72738811	0.698471438	0.66805346	0.675622454	0.675238132
0.640944602	0.697021942	0.661059647	0.635775383	0.640944602	0.655650616
0.553079542	0.601690871	0.582543335	0.551292899	0.553079542	0.54844141
0.451694871	0.477278934	0.464684454	0.451145427	0.451694871	0.402639627
0.38201699	0.36993739	0.40562189	0.381112813	0.38201699	0.380083084
0.369193272	0.381320941	0.387935305	0.368169737	0.369193272	0.383926392
0.406145454	0.432690549	0.410438692	0.406541249	0.406145454	0.38625145
0.46205893	0.484238205	0.499405455	0.464474885	0.46205893	0.474890471
0.504215371	0.535817982	0.514073022	0.506584646	0.504215371	0.514515638
0.517344373	0.532055242	0.536573668	0.519492913	0.517344373	0.528585911
0.507961248	0.53661241	0.512971352	0.51176892	0.507961248	0.509237766
0.493183827	0.490764295	0.526460984	0.495825196	0.493183827	0.481444359
0.484818211	0.493581531	0.521153406	0.482582243	0.484818211	0.473570824
0.481646662	0.529835038	0.488668374	0.475099248	0.481646662	0.478826523
0.474845627	0.517125707	0.505276734	0.467634446	0.474845627	0.479124308
0.460209726	0.502494812	0.464423135	0.455412287	0.460209726	0.464746237
0.445483006	0.482786089	0.446337391	0.442502346	0.445483006	0.440829277
0.445702409	0.470813297	0.464433268	0.443375163	0.445702409	0.432802677
0.470007873	0.476373339	0.477083543	0.468673728	0.470007873	0.457031727
0.511094261	0.537609465	0.526285477	0.509386384	0.511094261	0.504720926
0.546961568	0.600919792	0.558672937	0.544212865	0.546961568	0.555879116
0.55495414	0.587951403	0.570616484	0.551659634	0.55495414	0.567712307
0.527979556	0.582302809	0.556124178	0.524397156	0.527979556	0.536428928
0.48043137	0.493038922	0.505695225	0.477203368	0.48043137	0.477627993
0.438806425	0.461228985	0.435784924	0.435390263	0.438806425	0.42831111
0.423623691	0.432304526	0.449660624	0.419558027	0.423623691	0.409513474
0.435992577	0.447393284	0.467793678	0.431936135	0.435992577	0.428421974
0.458754106	0.504862733	0.482512305	0.455789011	0.458754106	0.466789722
0.471112006	0.513476849	0.479305839	0.468978129	0.471112006	0.488832235
0.465517333	0.473248019	0.478549782	0.462928897	0.465517333	0.480499268
0.453997092	0.492460032	0.463147996	0.451325358	0.453997092	0.449019909
0.459206502	0.442742674	0.457987345	0.455365714	0.459206502	0.439624786
